# Supplementary material for: Poor sleep quality and erectile dysfunction in students from a Peruvian University: A cross-sectional study
Source: Front Public Health. 2023 Feb 1;11:932718. doi: 10.3389/fpubh.2023.932718 (PMC9928877; doi:10.3389/fpubh.2023.932718)
Supplement: Supplementary file 3 [file Table_1.XLSX]

## Sheet: Multinomial logistic regression
	Table S1. Prevalence ratios for each ED severity-related group according to PSQI score in multinomial logistic regression analysis.
		ED severity
		Mild		Mild to moderate
		PR	95% CI	PR	95% CI
	PSQI global score (0 to 21)	3.04	2.41 to 3.84	4.61	3.45 to 6.19
	IIEF-5 scores were used to indicate mild (17 to 21 points) and mild to moderate (12 to 16 points) ED. Moderate and severe ED were not analyzed because no participants showed higher IIEF-5 scores. The multivariate model was adjusted for age, academic year, nutritional status, and sleep apnea. Abbreviations: IIEF-5, International Index of Erectile Function, 5-item version; PSQI, Pittsburgh Sleep Qu…
